# Supplementary material for: Neuron-Specific Enolase as a Biomarker for Selected Neurological and Psychiatric Disorders—A Systematic Review of the Literature
Source: Medicina (Kaunas). 2025 Oct 13;61(10):1831. doi: 10.3390/medicina61101831 (PMC12566432; doi:10.3390/medicina61101831)
Supplement: Supplementary file 1 [file medicina-61-01831-s001.zip]

Archive with 1 entries (1 files):
- medicina-3872393-supplementary.pdf
